# Supplementary material for: Antivirulence Agent as an Adjuvant of β-Lactam Antibiotics in Treating Staphylococcal Infections
Source: Antibiotics (Basel). 2022 Jun 17;11(6):819. doi: 10.3390/antibiotics11060819 (PMC9219823; doi:10.3390/antibiotics11060819)
Supplement: Supplementary file 1 [file antibiotics-11-00819-s001.zip]

Archive with 1 entries (1 files):
- antibiotics-1746946-supplementary.pdf
